# Supplementary material for: Symbiotic Algae of Hydra viridissima Play a Key Role in Maintaining Homeostatic Bacterial Colonization
Source: Front Microbiol. 2022 Jun 6;13:869666. doi: 10.3389/fmicb.2022.869666 (PMC9207534; doi:10.3389/fmicb.2022.869666)
Supplement: Supplementary file 1 [file Table_1.XLSX]

## Sheet: Sheet1
Sample	Legionella sp. Hvir	condition	strain
ApoD11	51.4	apo_mono_cultivation	Apo
ApoD12	59.3	apo_mono_cultivation	Apo
ApoD13	60.5	apo_mono_cultivation	Apo
ApoD14	41.6	apo_mono_cultivation	Apo
ApoD15	54.2	apo_mono_cultivation	Apo
ApoD16	43.8	apo_mono_cultivation	Apo
ApoD21	86.7	apo_mono_cultivation	Apo
ApoD22	64.5	apo_mono_cultivation	Apo
ApoD23	69.4	apo_mono_cultivation	Apo
ApoD24	58.5	apo_mono_cultivation	Apo
ApoD25	57.6	apo_mono_cultivation	Apo
ApoD26	57.4	apo_mono_cultivation	Apo
ApoDD11	63.7	apo_mono_cultivation	Apo
ApoDD12	73.2	apo_mono_cultivation	Apo
ApoDD13	68.8	apo_mono_cultivation	Apo
ApoDD14	65.8	apo_mono_cultivation	Apo
ApoDD15	68.1	apo_mono_cultivation	Apo
ApoDD16	71.5	apo_mono_cultivation	Apo
ApoDD21	79.6	apo_mono_cultivation	Apo
ApoDD22	71.9	apo_mono_cultivation	Apo
ApoDD23	83.9	apo_mono_cultivation	Apo
ApoDD24	90.4	apo_mono_cultivation	Apo
ApoDD25	82.4	apo_mono_cultivation	Apo
ApoDD26	76.3	apo_mono_cultivation	Apo
ApoDD31	74.7	apo_mono_cultivation	Apo
ApoDD32	66.3	apo_mono_cultivation	Apo
ApoDD33	35.9	apo_mono_cultivation	Apo
ApoDD34	66.8	apo_mono_cultivation	Apo
ApoDD35	19.3	apo_mono_cultivation	Apo
ApoDD36	78.2	apo_mono_cultivation	Apo
ApoDD41	70.7	apo_mono_cultivation	Apo
ApoDD42	72.1	apo_mono_cultivation	Apo
ApoDD43	54	apo_mono_cultivation	Apo
ApoDD44	59.9	apo_mono_cultivation	Apo
ApoDD45	60.5	apo_mono_cultivation	Apo
ApoDD46	62.9	apo_mono_cultivation	Apo
ApoL11	17.5	apo_mono_cultivation	Apo
ApoL12	35.1	apo_mono_cultivation	Apo
ApoL13	10.3	apo_mono_cultivation	Apo
ApoL14	40.6	apo_mono_cultivation	Apo
ApoL15	18.3	apo_mono_cultivation	Apo
ApoL16	11.6	apo_mono_cultivation	Apo
ApoL21	51.6	apo_mono_cultivation	Apo
ApoL22	59.4	apo_mono_cultivation	Apo
ApoL23	19.6	apo_mono_cultivation	Apo
ApoL24	59.1	apo_mono_cultivation	Apo
ApoL25	44.1	apo_mono_cultivation	Apo
ApoL26	38.2	apo_mono_cultivation	Apo
H27526	30.3	apo_co_cultivation	Apo
H27527	36.5	apo_co_cultivation	Apo
H27528	39.7	apo_co_cultivation	Apo
H27529	35.9	apo_co_cultivation	Apo
H27530	45.9	apo_co_cultivation	Apo
H27531	34.2	apo_co_cultivation	Apo
H27532	48.3	apo_co_cultivation	Apo
H27533	36.1	apo_co_cultivation	Apo
H27534	18.6	apo_co_cultivation	Apo
H27535	40.7	apo_co_cultivation	Apo
H27536	27.7	apo_co_cultivation	Apo
H27537	29.7	apo_co_cultivation	Apo
H27538	38	apo_co_cultivation	Apo
H27539	30.6	apo_co_cultivation	Apo
H27540	47.2	apo_co_cultivation	Apo
H27541	46.5	apo_co_cultivation	Apo
H27542	42	apo_co_cultivation	Apo
H27543	44.8	apo_co_cultivation	Apo
H27544	62.3	apo_co_cultivation	Apo
H27545	39	apo_co_cultivation	Apo
H27546	37.5	apo_co_cultivation	Apo
H27547	46.7	apo_co_cultivation	Apo
H27548	11.9	apo_co_cultivation	Apo
H27549	74.2	apo_co_cultivation	Apo
H27550	72.9	apo_co_cultivation	Apo
H27551	70.9	apo_co_cultivation	Apo
H27552	59.9	apo_co_cultivation	Apo
H27553	75.6	apo_co_cultivation	Apo
H27554	61.8	apo_co_cultivation	Apo
H27555	37	apo_co_cultivation	Apo
H27556	63.3	apo_co_cultivation	Apo
H27557	78.7	apo_co_cultivation	Apo
H27558	69.9	apo_co_cultivation	Apo
H27559	70.1	apo_co_cultivation	Apo
H27560	68.2	apo_co_cultivation	Apo
H27561	49.3	apo_co_cultivation	Apo
H27562	66.6	apo_co_cultivation	Apo
H27563	35.3	apo_co_cultivation	Apo
H27564	67.5	apo_co_cultivation	Apo
H27565	54.6	apo_co_cultivation	Apo
H27566	24.8	apo_co_cultivation	Apo
H27567	21.7	apo_co_cultivation	Apo
H27568	63.8	apo_co_cultivation	Apo
H27569	37.1	apo_co_cultivation	Apo
H27570	55.9	apo_co_cultivation	Apo
H27571	54.3	apo_co_cultivation	Apo
H27572	28.9	apo_co_cultivation	Apo
H27573	18.4	apo_co_cultivation	Apo
H27574	48.4	apo_co_cultivation	Apo
H27575	35.4	apo_co_cultivation	Apo
H27576	49.8	apo_co_cultivation	Apo
H27577	13.5	apo_co_cultivation	Apo
H27578	43	apo_co_cultivation	Apo
H27579	68.5	apo_co_cultivation	Apo
H27580	62.9	apo_co_cultivation	Apo
H27581	72.8	apo_co_cultivation	Apo
H27582	59.7	apo_co_cultivation	Apo
H27583	22	apo_co_cultivation	Apo
H27584	0	sym_mono_cultivation	Sym
H27585	0	sym_mono_cultivation	Sym
H27586	0	sym_mono_cultivation	Sym
H27587	0	sym_mono_cultivation	Sym
H27588	0	sym_mono_cultivation	Sym
H27589	0	sym_mono_cultivation	Sym
H27590	0.1	sym_mono_cultivation	Sym
H27591	0	sym_mono_cultivation	Sym
H27592	0	sym_mono_cultivation	Sym
H27593	0	sym_mono_cultivation	Sym
H27594	0	sym_mono_cultivation	Sym
H27595	0	sym_mono_cultivation	Sym
H27596	0	sym_mono_cultivation	Sym
H27597	0	sym_mono_cultivation	Sym
H27598	0.1	sym_mono_cultivation	Sym
H27599	0	sym_mono_cultivation	Sym
H27600	0.1	sym_mono_cultivation	Sym
H27601	0	sym_mono_cultivation	Sym
H27602	0	sym_mono_cultivation	Sym
H27603	0	sym_mono_cultivation	Sym
H27604	0	sym_mono_cultivation	Sym
H27605	0	sym_mono_cultivation	Sym
H27606	0	sym_mono_cultivation	Sym
H27607	0	sym_mono_cultivation	Sym
H27608	0	sym_mono_cultivation	Sym
H27609	0	sym_mono_cultivation	Sym
H27610	0	sym_mono_cultivation	Sym
H27611	0	sym_mono_cultivation	Sym
H27612	0	sym_mono_cultivation	Sym
H27613	0.1	sym_mono_cultivation	Sym
H27615	0	sym_mono_cultivation	Sym
H27617	0.1	sym_mono_cultivation	Sym
H27618	0	sym_mono_cultivation	Sym
H27619	0	sym_mono_cultivation	Sym
H27620	0	sym_mono_cultivation	Sym
H27621	0	sym_mono_cultivation	Sym
H27622	0	sym_mono_cultivation	Sym
H27623	0	sym_mono_cultivation	Sym
H27624	0	sym_mono_cultivation	Sym
H27625	0	sym_mono_cultivation	Sym
H27626	0	sym_mono_cultivation	Sym
H27627	0	sym_mono_cultivation	Sym
H27628	0	sym_mono_cultivation	Sym
H27629	0	sym_mono_cultivation	Sym
H27630	0.1	sym_mono_cultivation	Sym
H27631	0	sym_mono_cultivation	Sym
H27632	0	sym_mono_cultivation	Sym
H27633	0	sym_mono_cultivation	Sym
H27634	0.1	sym_mono_cultivation	Sym
H27635	0.1	sym_mono_cultivation	Sym
H27636	0	sym_mono_cultivation	Sym
H27637	0.1	sym_mono_cultivation	Sym
H27638	0	sym_mono_cultivation	Sym
H27639	0	sym_mono_cultivation	Sym
H27640	0	sym_mono_cultivation	Sym
H27641	0	sym_mono_cultivation	Sym
H27642	0	sym_mono_cultivation	Sym
H27643	0	sym_mono_cultivation	Sym
H27644	0	sym_mono_cultivation	Sym
H27645	0	sym_mono_cultivation	Sym
H27646	0	sym_mono_cultivation	Sym
SymD11	64.1	sym_co_cultivation	Sym
SymD12	56.3	sym_co_cultivation	Sym
SymD13	56.4	sym_co_cultivation	Sym
SymD14	45.4	sym_co_cultivation	Sym
SymD15	50.1	sym_co_cultivation	Sym
SymD16	59.6	sym_co_cultivation	Sym
SymD21	56.2	sym_co_cultivation	Sym
SymD22	50.2	sym_co_cultivation	Sym
SymD23	56.6	sym_co_cultivation	Sym
SymD24	47.5	sym_co_cultivation	Sym
SymD25	66.2	sym_co_cultivation	Sym
SymD26	54.8	sym_co_cultivation	Sym
SymDD11	42.1	sym_co_cultivation	Sym
SymDD12	27.8	sym_co_cultivation	Sym
SymDD13	59.2	sym_co_cultivation	Sym
SymDD14	77.1	sym_co_cultivation	Sym
SymDD15	52.9	sym_co_cultivation	Sym
SymDD16	44.7	sym_co_cultivation	Sym
SymDD21	66.9	sym_co_cultivation	Sym
SymDD22	67.5	sym_co_cultivation	Sym
SymDD23	71.6	sym_co_cultivation	Sym
SymDD24	73.6	sym_co_cultivation	Sym
SymDD25	60.1	sym_co_cultivation	Sym
SymDD31	67.4	sym_co_cultivation	Sym
SymDD32	76.6	sym_co_cultivation	Sym
SymDD33	66.4	sym_co_cultivation	Sym
SymDD34	82.1	sym_co_cultivation	Sym
SymDD35	74.5	sym_co_cultivation	Sym
SymDD36	54.6	sym_co_cultivation	Sym
SymDD41	78.6	sym_co_cultivation	Sym
SymDD42	70.7	sym_co_cultivation	Sym
SymDD43	56.5	sym_co_cultivation	Sym
SymDD44	58.1	sym_co_cultivation	Sym
SymDD45	76.4	sym_co_cultivation	Sym
SymDD46	79.3	sym_co_cultivation	Sym
SymL11	24.1	sym_co_cultivation	Sym
SymL12	31.3	sym_co_cultivation	Sym
SymL13	38.8	sym_co_cultivation	Sym
SymL14	18.6	sym_co_cultivation	Sym
SymL15	11.7	sym_co_cultivation	Sym
SymL16	33.5	sym_co_cultivation	Sym
SymL21	66.2	sym_co_cultivation	Sym
SymL22	73.6	sym_co_cultivation	Sym
SymL23	72.2	sym_co_cultivation	Sym
SymL24	60.7	sym_co_cultivation	Sym
SymL25	71	sym_co_cultivation	Sym
SymL26	71.7	sym_co_cultivation	Sym
I18805	0.1	co_cultivation_water	water
I18806	0.1	co_cultivation_water	water
I18807	0.1	co_cultivation_water	water
I18808	0.1	co_cultivation_water	water
I18809	0.1	co_cultivation_water	water
I18810	0.1	co_cultivation_water	water
I18847	0	Apo_filtered_media	Sym
I18848	0	Apo_filtered_media	Sym
I18849	0	Apo_filtered_media	Sym
I18850	0	Apo_filtered_media	Sym
I18851	0	Apo_filtered_media	Sym
I18852	0	Apo_filtered_media	Sym
I18853	21.5	Apo_non_filtered_media	Sym
I18854	13.8	Apo_non_filtered_media	Sym
I18855	15.4	Apo_non_filtered_media	Sym
I18856	16.8	Apo_non_filtered_media	Sym
I18857	13.5	Apo_non_filtered_media	Sym
I18858	31.4	Apo_non_filtered_media	Sym
I18859	0	co_housing_filtered_media	Sym
I18860	0	co_housing_filtered_media	Sym
I18861	0	co_housing_filtered_media	Sym
I18862	0	co_housing_filtered_media	Sym
I18863	0	co_housing_filtered_media	Sym
I18864	0	co_housing_filtered_media	Sym
I18865	0	co_housing_non_filtered_media	Sym
I18866	0	co_housing_non_filtered_media	Sym
I18867	0	co_housing_non_filtered_media	Sym
I18868	0.2	co_housing_non_filtered_media	Sym
I18869	0.1	co_housing_non_filtered_media	Sym
I18870	0.2	co_housing_non_filtered_media	Sym
J16646	30.5	Apo_water	Sym
J16647	24.6	Apo_water	Sym
J16648	33.8	Apo_water	Sym
J16649	49.9	Apo_water	Sym
J16650	32.4	Apo_water	Sym
J16651	22.9	Apo_filtered_water	Sym
J16652	12.9	Apo_filtered_water	Sym
J16653	12.6	Apo_filtered_water	Sym
J16654	15.3	Apo_filtered_water	Sym
J16655	12.9	Apo_filtered_water	Sym
J16656	8.7	Phage	Sym
J16657	7.1	Phage	Sym
J16658	13.1	Phage	Sym
J16659	25.3	Phage	Sym
J16660	7.1	Phage	Sym
J16661	13.9	Bacteria	Sym
J16662	29.1	Bacteria	Sym
J16663	28.9	Bacteria	Sym
J16664	28.4	Bacteria	Sym
J16665	41	Bacteria	Sym
J16666	10.8	Metabolites	Sym
J16667	7.6	Metabolites	Sym
J16668	6.4	Metabolites	Sym
J16669	16	Metabolites	Sym
J16670	4.6	Metabolites	Sym
J16691	15.2	Sym_mono	Sym
J16692	6.1	Sym_mono	Sym
J16693	9.6	Sym_mono	Sym
J16694	1.9	Sym_mono	Sym
J16695	4.9	Sym_mono	Sym
I18811	13.4	Apo_chlorella	Apo
I18812	18.5	Apo_chlorella	Apo
I18813	25.7	Apo_chlorella	Apo
I18814	34.5	Apo_chlorella	Apo
I18815	23.2	Apo_chlorella	Apo
I18816	22	Apo_chlorella	Apo
J03932	0	co_cultivation_6months	Sym/Apo
J03933	1.6203e+06	co_cultivation_6months	Sym/Apo
J03934	0	co_cultivation_6months	Sym/Apo
J03935	0	co_cultivation_6months	Sym/Apo
J03936	0	co_cultivation_6months	Sym/Apo
I18715	47.0161	co_housed_2w_control	Sym
I18716	49.4072	co_housed_2w_control	Sym
I18717	38.6324	co_housed_2w_control	Sym
I18718	70.6845	co_housed_2w_control	Sym
I18719	15.9191	co_housed_2w_control	Sym
I18720	35.661	co_housed_2w_control	Sym
I18763	39.9922	co_to_mono_2w	Sym
I18764	22.8728	co_to_mono_2w	Sym
I18765	35.2614	co_to_mono_2w	Sym
I18766	22.0148	co_to_mono_2w	Sym
I18767	20.1121	co_to_mono_2w	Sym
I18768	32.365	co_to_mono_2w	Sym
I18769	12.2371	co_to_mono_2w	Sym
I18770	43.4215	co_to_mono_2w	Sym
I18771	24.4517	co_to_mono_2w	Sym
I18772	17.1323	co_to_mono_2w	Sym
I18773	19.2205	co_to_mono_2w	Sym
I18774	17.7736	co_to_mono_2w	Sym
I18775	35.5757	co_housed_2w_control	Sym
I18776	16.2235	co_housed_2w_control	Sym
I18777	43.3167	co_housed_2w_control	Sym
I18778	19.1478	co_housed_2w_control	Sym
I18779	31.2772	co_housed_2w_control	Sym
I18780	36.9259	co_housed_2w_control	Sym
