# Supplementary material for: Symbiotic Algae of Hydra viridissima Play a Key Role in Maintaining Homeostatic Bacterial Colonization
Source: Front Microbiol. 2022 Jun 6;13:869666. doi: 10.3389/fmicb.2022.869666 (PMC9207534; doi:10.3389/fmicb.2022.869666)
Supplement: Supplementary file 2 [file Table_2.XLSX]

## Sheet: Sheet1
group1	group2	Df	SumsOfSqs	MeanSqs	F.Model	R^2	Pr(>F)	p_adjusted (Bonferroni correction)
sym_co_cultivation	sym_mono_cultivation	1	10.861	10.8605	74.052	0.40676	0.001	0.005
apo_co_cultivation	apo_mono_cultivation	1	2.897	2.89698	31.922	0.23486	0.001	0.005
apo_co_cultivation	sym_co_cultivation	1	0.1474	0.14744	2.1412	0.02227	0.085	0.425
apo_mono_cultivation	sym_co_cultivation	1	2.6789	2.67885	31.958	0.23506	0.001	0.005
apo_mono_cultivation	sym_mono_cultivation	1	10.431	10.4312	65.455	0.35679	0.001	0.005
