# Supplementary material for: Symbiotic Algae of Hydra viridissima Play a Key Role in Maintaining Homeostatic Bacterial Colonization
Source: Front Microbiol. 2022 Jun 6;13:869666. doi: 10.3389/fmicb.2022.869666 (PMC9207534; doi:10.3389/fmicb.2022.869666)
Supplement: Supplementary file 3 [file Table_3.XLSX]

## Sheet: Sheet1
group1	group2	Df	SumsOfSqs	MeanSqs	F.Model	R^2	Pr(>F)	p_adjusted (fdr)
a	b	1	0.82758	0.82758	13.704	0.63141	0.015	0.0175
b	c	1	0.048128	0.048128	1.8605	0.18869	0.088	0.0168
f	a	1	1.08453	1.08453	16.82	0.67768	0.005	0.0168
f	b	1	0.90638	0.90638	13.967	0.63581	0.023	0.023
f	c	1	1.18321	1.18321	23.649	0.74723	0.011	0.0168
f	d	1	0.81425	0.81425	15.271	0.65622	0.006	0.0168
f	e	1	0.59565	0.59565	8.4089	0.51246	0.012	0.0168
group	treatment
a	sym+apo_water
b	sym+apo_filtered_water
c	sym+phage
d	sym+bacteria
e	sym+metabolites
f	sym_mono
