# Supplementary material for: Symbiotic Algae of Hydra viridissima Play a Key Role in Maintaining Homeostatic Bacterial Colonization
Source: Front Microbiol. 2022 Jun 6;13:869666. doi: 10.3389/fmicb.2022.869666 (PMC9207534; doi:10.3389/fmicb.2022.869666)
Supplement: Supplementary file 4 [file Table_4.XLSX]

## Sheet: Sheet1
group1	group2	Df	SumsOfSqs	MeanSqs	F.Model	R2	Pr(>F)
a	b	1	0.16472	0.164722	3.5884	0.14024	0.021	0.021
a	c	1	0.81807	0.81807	15.773	0.41757	0.001	0.0012
a	d	1	0.63241	0.63241	15.634	0.41543	0.001	0.0012
b	c	1	0.45359	0.45359	9.7034	0.30607	0.001	0.0012
b	d	1	0.84834	0.84834	24.012	0.52187	0.001	0.0012
c	d	1	1.4365	1.4365	34.789	0.6126	0.001	0.0012
group	treatment
a	sym_co_cultivated
b	sym_co_to_mono-cultivated
c	sym_mono_cultivated
d	apo_mono_cultivated
